# Supplementary material for: Trematode-Associated Renal Lesions in Stranded Humboldt Penguins (Spheniscus humboldti) Along the Chilean Coast
Source: Animals (Basel). 2026 Mar 10;16(6):859. doi: 10.3390/ani16060859 (PMC13023293; doi:10.3390/ani16060859)
Supplement: Supplementary file 1 [file animals-16-00859-s001.zip]

Archive with 1 entries (1 files):
- animals-4100832-supplementary.xlsx
