# Supplementary material for: Trematode-Associated Renal Lesions in Stranded Humboldt Penguins (Spheniscus humboldti) Along the Chilean Coast
Source: Animals (Basel). 2026 Mar 10;16(6):859. doi: 10.3390/ani16060859 (PMC13023293; doi:10.3390/ani16060859)
Supplement: Supplementary file 1 [file animals-16-00859-s001.zip › animals-4100832-supplementary.xlsx]

## Sheet: Table S1 Pathology
	KIDNEY								URETHERES
	TUBULAR				INTERSTITIAL		VASCULAR	GLOMERULAR
Animal ID	Degeneration	Urate crystals	Nefritis	Necrosis	Immflamation	Fibrosis	H & C	Damage	Uretritis	Hyperplasia	Metaplasia	Muscle damage
1	++	-	+	++	++	++	+	+	++	++	++	+
2	+++	-	++	+++	+++	+++	++	++	+++	+++	+++	+++
3	++	++	++	++	+++	+++	++	++	++	++	++	+
4	+++	+	++	++	+++	+++	+	++	+++	+++	+++	+++
5	+	++	+	++	+++	++	+	+	++	+	+	+

## Sheet: Table S2 Eggs
ID	Lenght	Width	Thickness
1	57.17	27.57	3.08
2	47.61	26.53	4.24
3	53.49	26.47	3.13
4	51.18	27.91	2.81
5	43.62	27.39	3.71
6	51.05	18.46	3.41
7	41.86	26.1	3.42
8	48.91	24.77	2.76
9	49.54	27.23	3.87
10	50.85	26.56	3.16
11	53.68	24.8	3.83
12	58.52	27.61	3.92
13	55.17	24.93	2.5
14	41.3	26.91	3.18
15	51.96	25.7	2.49
16	45.91	22.42	3.59
17	52.95	26.15	3.41
18	37.2	20.36	3.87
19	40.49	22.2	4.72
20	56.16	26.86	3.05
21	48.28	27.26	3.38
22	56.23	28.24	4.17
23	47.5	28.14	3.35
24	53.19	18.46	3.76
25	53.88	23.77	5.44
26	37.06	23.06	2.88
27	40.94	20.47	3.29
28	46.54	20.52	3.44
29	45.34	20.31	3.2
30	59.02	25.78	2.33
31	42.45	20.28	3.25
32	52.68	21.26	3.32
33	46.51	27.48	2.88
34	54.37	24.08	3.01
35	46.8	13.4	3.53
36	47.99	23.62	3.05
37	45.48	26.62	3.04
38	49.39	20.92	2.96
39	61.77	28.16	3.45
40	54.67	12.85	2.86
41	49.89	27.34	3.12
42	44.6	24.87	2.52
43	36.43	23.82	3.08
44	48.7	19.45	3.32
45	42.63	25.56	3.32
46	45.64	25.64	3.88
47	56.28	16.4	3.53
48	42.12	26.48	3.08
49	44.38	27.57	3.31
50	47.67	28.9	3.18
51	42.81	24.19	3.76
52	47.67	28.9	3.18
53	51.9	26.29	2.95
54	42.89	19.67	3.17
55	53.07	27.7	3.27
56	53.08	25.81	3.52
57	50.5	23.56	3.25
58	32.78	16.68	3.17
59	36	18.35	2.86
60	51.91	26.65	3.35
61	37.27	17.89	3.95
62	47.56	19.83	3.39
63	38.93	25.65	2.94
64	54.86	27.78	2.01
65	48.59	23.56	4.16
66	40.3	20.71	3.35
67	46.78	22.2	4.02
68	56.12	25.07	3.91
69	56.56	21.73	2.52
70	43.61	17.61	3.26
71	37.86	22.03	2.73
72	66.08	22.39	3.23
73	48.47	26.31	2.78
74	51.18	27.41	4.7
75	49.64	27.62	3.26
76	58.83	29.08	3.69
77	53.78	23.48	4.65
78	54.18	25.38	4.3
79	39.53	26.82	4.38
80	58.47	29.96	4.99
81	44.34	23.24	3.58
82	46.45	24.13	3.93
83	44.26	24.66	3.92
84	68.39	27.59	4.04
85	35.56	22.75	3.87
86	44.86	15.18	3.71
87	48.65	17.28	3.39
88	42.42	20.13	3.83
89	66.98	24.67	4.05
90	53.65	20.19	3.9
91	49.62	23.28	4.18
92	52.57	22.26	4.44
93	59.43	26.87	3.66
94	41.69	22.48	4.88
95	50.59	25.14	5.43
96	48.77	23.18	5.33
97	38.98	25.2	4.05
98	57.97	20.01	4.43
99	43.86	26.68	4.33
100	44.4	19.11	3.37
101	47.72	20.21	3.66
102	34.12	27.34	3.23
103	59.9	26.61	4.28
104	46.06	20.04	4.68
105	43.55	23.37	3.79
106	36.22	27.93	3.73
107	44.12	27.02	3.51
108	41.96	31.97	2.47
109	54.29	35.81	2.77
110	38.68	25.86	3.33
111	58.57	28.93	3.42
112	37.91	20.92	3.25
113	54.53	26.96	3.88
114	51.27	27.63	3.87
115	51.5	22.17	4.84
116	44.6	19.09	4.4
117	49.07	33.82	3.53
118	47.11	27.05	3.68
119	45.61	30.06	3.97
120	54.59	27.55	3.58
121	64.67	29.86	4.8
122	50.53	31.03	3.87
123	52.64	18.77	3.73
124	50.14	26.76	3.49
125	58.62	17.46	4.02
126	56.15	16.94	3.61
127	39.87	26.52	3.85
128	38.09	26.21	4.54
129	44.98	21.04	3.3
130	44.72	25.15	4.65
131	48.09	28.35	4.75
132	54.91	26.98	3.05
133	43.64	28.17	3.63
134	59.01	26.39	2.66
135	37.69	20.47	3.19
136	54.58	23.64	3.86
137	38.03	17.5	2.86
138	36.61	20.6	3.43
139	47.37	20.84	2.98
140	33.04	22.47	2.68
141	38.85	29.75	4.49
142	35.62	27.4	3.89
143	40.67	24.03	3.78
144	46.25	22.88	2.24
145	32.64	23.16	2.73
146	33.64	26.9	3.13
147	30.61	16.88	2.83
148	39	20.44	2.55
149	37.4	30.21	3.71
150	52.52	24.41	3.83
151	57.61	31.05	3.63
152	56.14	27.35	3.47
153	57.49	29.86	3.74
154	48.03	27.35	4.01
155	51.31	25.33	3.61
156	52.77	21.01	3.31
157	56.34	28.18	3.43
158	48.68	29.53	3.59
159	50.44	27.85	3.31
160	38.27	21.35	3.57
161	58.94	27.36	3.52
162	45.98	26.85	3.11
163	54.82	36.26	3.61
164	49.22	28.28	3.94
165	45.94	26.68	3.75
166	47.21	27.34	3.83
167	44.92	26.48	3.49
168	40.5	29.49	3.16
169	54.37	33.04	3.03
170	56.79	26.09	3.1
171	42.27	30.42	3.23
172	47.32	28.67	3.7
173	47.77	23.02	5.98
174	44.62	21.43	4.06
175	39.5	20.86	3.86
176	57.7	24.68	4.3
177	36.22	21.36	4.28
178	40.74	28.99	3.52
179	48.66	25.61	4.68
180	52.65	28.45	3.34
181	59.26	30.85	3.83
182	49.9	30.55	3.78
183	47.23	27.58	3.82
184	41.82	30.51	3.92
185	47.25	30.14	4.65
186	39.97	31.58	3.76
187	33.97	27.32	5.43
188	39.02	32.28	5.12
189	37.3	28.75	4.19
190	49.92	30.13	4.21
191	49.19	30.47	3.33
192	44.31	29.59	3.44
193	40.15	25.32	2.71
194	55.61	31.47	3.15
195	52.2	31.8	3.19
196	56.06	29.97	4.9
197	45.85	25.83	5.42
198	41.7	29.72	3.96
199	41.05	28.12	4.28
200	46.31	29.79	4.05
201	42.56	27.85	3.17
202	48.52	31.52	3.09
203	36.52	31.03	3.27
204	44.08	24.28	3.04
205	49.29	29.79	3.21
206	50.56	30.2	2.84
207	39.49	32.57	3.26
208	48.53	31.74	4.1
209	46.63	27.17	4.53
210	46.05	26	4.59
211	47.68	26.12	3.13
212	45.98	22.53	2.86
213	55.5	26.04	2.94
214	39.29	27.58	3.3
215	36.96	31.84	2.83
216	52.17	30.51	3.11
217	48.41	29.08	3.18
218	54.93	30.43	4.07
219	54.48	32.77	3.75
220	44.64	25.55	4.5
221	46.62	20.3	3.16
222	54.75	25.47	3.18
223	55.72	23.72	3.22
224	43	24.09	3.4
225	41.92	23.86	3.36
226	36.19	30.17	4.13
227	48.01	30.69	4
228	43.96	25.42	3.45
229	54.23	25.46	3.28
230	46.25	30.6	3
231	55.7	28.34	4.52
232	39.72	26.65	3.22
233	47.45	27.86	3.38
234	36.92	26.34	3.13
235	42	25.29	3.9
236	39.48	24.92	3.75
237	38.14	24.17	3.05
238	57.19	27.2	3.34
239	51.09	27.16	3.46
240	42.56	30.11	3.35
241	39.8	30.06	4.39
242	50.87	25.89	3.98
243	59.96	29	4.33
244	47.04	28.81	3.26
245	53.23	29.42	5.16
246	40.97	30.13	3.41
247	40.35	31.6	2.72
248	57.29	31.94	3.22
249	45.84	29.79	3.58
250	38.76	30.3	3.63
251	46.77	30.2	3.22
252	51.3	29.5	3.95
253	54.03	31.35	3.86
254	50.24	30.1	2.8
255	40.25	26.4	3.24
256	43.12	31.09	3.12
257	49.2	25.3	4.1
258	52.77	25.91	2.83
259	44.63	29.11	3.63
260	40.84	30.53	3.79
261	40.54	28.14	3.62
262	53.02	29.63	2.88
263	52.86	30.75	4.17
264	42.46	30.85	3.57
265	44.44	30.26	3.57
266	43.95	26.64	3.63
267	52.14	25.62	3.51
268	46.49	23.49	5.91
269	53.76	25.42	3.88
270	47.07	24.59	4.08
271	40.08	26.44	4.51
272	56.4	27.72	4.13
273	40.15	25.73	3.49
274	47.09	30.89	3.79
275	57.31	27.76	4.12
276	43.63	26.01	3.95
277	51	31.62	3.99
278	51.09	27.12	4.27
279	58.32	27.06	4.37
280	67.61	28.76	4.32
281	38.64	28.2	3.57
282	43.73	27.77	3.69
283	41.36	25.19	4.38
284	43.83	29.27	3.54
285	47.15	27.11	3.96
286	51.47	27.62	3.74
287	55.85	28.41	4.55
288	52.74	24.59	3.82
289	52.72	24.35	3.74
290	37.04	26.89	3.85
291	51.09	28.54	3.51
292	50.99	23.73	4.05
293	37.09	27.26	3.74
294	42.8	26.15	4
295	52.96	30.43	4.25
296	40.72	24.69	3.88
297	46.58	26.73	3.22
298	41.46	25.94	4.77
299	35.37	25.53	3.67
300	34.74	26.08	3.52
301	32.52	26.61	3.84
302	41.19	21.74	3.9
303	43	25.31	3.74
304	33.85	25.25	3.46
305	33.84	25.88	2.88
306	55.58	25.29	3.58
307	34.4	27.04	3.44
308	35.93	24.86	3.84
309	31.35	25.99	3.62
310	49.75	22.66	3.07
311	38.53	26.81	4.16
312	35.29	27.48	3.61
313	34.27	25.52	3.05
314	37.07	27.24	3.69
315	34.35	26.55	3.16
316	59.95	29.68	4.15
317	58.07	28.84	4.55
318	54.53	27.37	3.07
319	45.4	27.71	2.78
320	51.02	28.33	4.05
321	49.11	23.54	3.52
322	49.45	28.78	4.46
323	46.67	29.61	2.91
324	55.39	24.61	4.24
325	58.59	30.82	4.51
326	43.77	24.8	2.97
327	54.32	27.81	4.2
328	49.47	25.07	4.46
329	52.74	21.13	4.23
330	55.1	24.88	3.65
331	57.54	18.89	3.69
332	47.46	22.61	3.58
333	43.62	25.68	2.73
334	46.04	25.15	2.7
335	49.91	27.14	4.67
336	57.59	29.01	4.2
337	53.22	28.49	4.01
338	40.35	28.89	4.13
339	41.68	24.09	3.64
340	42.38	24.24	4.98
341	37.52	26.15	4.26
342	36.46	22.42	4.38
343	38.16	26.97	4.58
344	34.38	22.71	3.04
345	59.57	32.88	4.39
346	45.82	27.39	3.63
347	50.75	29.64	3.7
348	34.48	24.24	3.82
349	61	29.47	5.01
350	35.84	23.48	4.18
351	41.07	18.65	2.19
352	60.72	27.8	4.09
353	54.35	26.57	4.83
354	37.21	27.39	3.22
355	63.78	27.18	3.52
356	42.57	27.92	3.51
357	43.94	27.06	3.28
358	45.01	25.42	3.62
359	50.43	28.75	3.91
360	57.14	28.44	3.86
361	55.46	31.28	3.11
362	35.59	28.02	3.75
363	34.93	28.32	3.49
364	53.77	25.41	3.48
365	45.86	24.53	3.32
366	36.97	24.72	3.25
367	57.32	25.25	4.01
368	51.06	27.68	3.25
369	49.35	26.67	3.42
370	35.9	21.11	3.66
371	46.35	30.09	3.71
372	42.74	29.49	3.06
373	37.22	25.54	3.53
374	59.15	18.93	3.79
375	35.57	27.21	3.33
376	36.79	25.04	2.83
377	38.92	24.49	3.76
378	41.01	27.01	3.39
379	45.49	25.24	3.39
380	35.18	25.9	2.9
381	52.25	27.83	3.36
382	54.53	27.82	3.83
383	44.16	28.04	4.08
384	63.74	29.94	3.37
385	48.42	23.11	5.03
386	49.8	24.62	3.65
387	63.53	27.7	5.17
388	34.33	25.47	3.24
389	37.35	22.32	4.12
390	56.55	19.51	2.86
391	66.84	17.2	3.2
392	42.56	23.82	2.91
393	28.49	22.58	2.5
394	29.42	24.27	4.12
395	36.66	28.15	4.2
396	36.15	27.93	5.18
397	32.62	25.83	3.8
398	46.89	27.19	4
399	31.69	21.74	3.23
400	55.88	22.79	4.78
401	42.37	24.88	3.24
402	38.01	27.67	2.86
403	33.35	23.63	3.5
404	49.11	26.54	3.15
405	31.36	26.2	2.67
406	37.4	25.7	3.93
407	42.38	21.58	3.23
408	40.96	28.65	4.3
409	55.41	28.29	4.47
410	42.2	23.65	4.05
411	50.2	31.63	2.71
412	34.18	27.12	2.54
413	57.61	31.77	2.55
414	42.23	22.71	4.9
415	46.89	22.54	3.95
416	60.9	21.19	3.55
417	36.85	28.92	4.03
418	57.9	26.95	4.57
419	36.44	25.57	3.89
420	40.91	27.64	4.17
421	43.81	25.08	3.81
422	48.61	28.39	3.37
423	47.73	28.29	3.54
424	36.95	18.93	4.45
425	40.74	29.43	3.74
426	41.77	26.24	4.07
427	46.56	27.42	3.74
428	58.1	26.03	3.72
429	40.2	28.06	3.49
430	58.99	30.54	4.07
431	40.08	29.08	3.64
432	45.56	25.6	4.85
433	54.74	29.82	3.82
434	52.79	31.29	3.25
435	43.99	29.35	3.7
436	46.34	23.85	3.78
437	40.66	21.23	4.35
438	41.24	27.53	3.51
439	30.44	25.23	3.03
440	33.37	25.45	3.49
441	9.21	29.52	3.27
442	47.58	28.71	4.44
443	39.21	23.84	3.73
444	47.18	28.67	4
445	41.7	28.2	3.53
446	60.33	22.32	4.43
447	42.09	25.46	3.68
448	47.83	24.16	2.92
449	84.86	25.75	3.8
450	50.95	24.46	3.97
451	53.5	18.63	3.02
452	39.13	27.68	4.38
453	47.27	27.06	4.06
454	38.84	28.18	3.86
455	51	31.23	3.49
456	45.22	19.22	4.22
457	37.04	28.5	4.16
458	47.21	24.86	3.95
459	57.3	21.59	3.74
460	52.03	26.98	3.67
461	46.37	14.72	3.31
462	45.75	27.1	3.08
463	52.89	26.83	3.26
464	47.08	26.41	4.2
465	32.34	28.07	3.23
466	36.3	29.54	3.72
467	35.96	29.03	3.77
468	33.98	25.66	4.02
469	31.99	25.92	3.36
470	37.32	29.31	3.34
471	33.2	27.63	3.7
472	39.3	28.7	3.64
473	32.3	25.76	3.62
474	33.38	25.66	3.81
475	36.12	25.48	3.65
476	33.08	23.11	3.98
477	31	24.79	3.43
478	31.71	24.32	4.06
479	39.88	26.87	4.22
480	34.19	26.71	2.9
481	45.54	27.41	3.27
482	30.55	23.65	3.07
483	39.33	23.92	3.05
484	38.06	27.71	2.77
485	34.66	24.2	3.22
486	24.49	19.16	3.32
487	47.71	30.67	4.44
488	51.36	26.19	4.53
489	43.48	18.81	2.74
490	32.78	25.39	3.15
491	31.84	24.56	3.15
492	35.67	27.78	3.38
493	36.71	29.06	3.44
494	35.82	26.11	4.31
495	31.79	28.44	3.89
496	35.45	22.83	4
497	30.28	26.73	4.51
498	40.3	21.95	3.64
499	31.11	24.64	3.57
500	56.47	27.55	3.33
501	58.56	27.82	3.62
502	44.06	29.33	4.55
503	37.75	23.11	4.02
504	37.76	27.57	4.92
505	45	30.51	4
506	41.75	29.78	4.11
507	34.68	28.4	3.47
508	40.24	23.38	3.49
509	54.12	28.18	4.23
510	42.61	27.74	3.05
511	40.03	28.99	3.05
512	62.8	30.96	4.89
513	34.03	25.06	4.24
514	62.33	28.15	4.11
515	53.26	26.78	4.48
516	41.71	19.84	3.39
517	34.6	27.58	4.04
518	58.75	27.3	3.66
519	51.91	26.1	5.03
520	51.56	30.25	4.52
521	43.18	29.09	4.7
522	43.11	28.88	3.47
523	54.51	27.1	3.46
524	45.61	28.78	4.57
525	58.76	29.98	3.83
526	53.57	19.57	4.52
527	56.89	28.15	3.73
528	39.79	28.27	4.41
529	46.81	25.48	3.27
530	47.99	29.45	4
531	53.97	18.42	4.22
532	54.65	27.59	3.38
533	60.68	26.81	3.01
534	47.53	28.73	2.91
535	39.69	26.76	4.22
536	40.48	28.15	3.7
537	43.4	28.63	3
538	32.8	21	3.34
539	45.83	25.63	3.34
540	48.25	30.77	3.85
541	37.35	28.43	3.34
542	37.74	28.4	4.19
543	35.95	25.18	4.02
544	57.77	22.78	4.31
545	59.6	28.34	3.81
546	34.28	24.9	4.61
547	36.59	26.4	2.61
548	34.1	24.19	3.34
549	35.01	26.03	3.97
550	43.41	24.42	3.46
551	44.36	31.2	3.62
552	53.86	32.04	3.25
553	38.5	25.66	3.25
554	32.24	25.01	3.62
555	54.09	29.58	3.77
556	40.92	30.1	4.39
557	59.72	32.09	3.19
558	43.66	31.51	4.39
559	53.34	27.24	3.5
560	48.34	27.82	4.32
561	50.4	29.22	2.93
562	60	28.75	3.71
563	40.81	24.09	3.91
564	36.87	29.57	3.02
565	42.17	36.87	3.71
566	38.65	29.29	2.62
567	48.65	28.4	3.48
568	39.4	23.62	2.8
569	57.09	19.8	3.17
570	42.32	27.72	3.74
571	43.25	27.76	4.01
572	34.15	25.54	4.3
573	31.85	27.5	2.76
574	43.67	25.3	3.84
575	38.76	25.19	3.58
576	36.58	27.73	3.77
577	54.64	23.42	4.05
578	47.83	24.44	4.15
579	58.08	22.05	4.63
580	53.25	15	3.91
581	41.27	25.07	4.92
582	31.91	24.44	4.49
583	34.08	27.9	2.89
Means	45.9039	26.1444	3.68321
Desvest.M	8.51234	3.55363	0.604906
Max	84.86	36.87	5.98
Min	9.21	12.85	2.01
